# Supplementary material for: The effects of timing of fine needle aspiration biopsies on gene expression profiles in breast cancers
Source: BMC Cancer. 2008 Sep 30;8:277. doi: 10.1186/1471-2407-8-277 (PMC2567989; doi:10.1186/1471-2407-8-277)
Supplement: Additional file 1 — DNA Microarray data of genes differentiating PRE and POST FNAB samples. Genes differentially expressed between PRE and POST FNABs in DNA microarray analysis. [file 1471-2407-8-277-S1.xls]

## Sheet: FNAB-FOS-14probes
Accession	Symbol	Description	PRE Mean Ratio	POST Mean Ratio	Different between POST and PRE	t-Test (Pro vs. POST)	01 PRE	02 PRE	03 PRE	04 PRE	05 PRE	06 PRE	07 PRE	08 PRE	09 PRE	10 PRE	11 PRE	12 PRE	13 PRE	14 PRE	15 PRE	16 PRE	01 POST	02 POST	03 POST	04 POST	05 POST	06 POST	07 POST	08 POST	09 POST	10 POST	11 POST	12 POST	13 POST	14 POST	15 POST	16 POST
AA019816	FOS	V-fos FBJ murine osteosarcoma viral oncogene homolog	-0.96	0.49	1.45	0.00168	-1.37	-1.72	0.75	1.83	-2.3	-1.01	-1.25	-1.83	-0.78	-1.72	-1.56	-1.39	-1.55	-1.04	-0.01	-0.42	1.35	-0.17	-0.02	-1.58	-1.42	0.09	-0.64	-0.05	2.62	1.09	1.01	0.8	1.08	-0.97	2.25	2.32
BQ016117	FOS	V-fos FBJ murine osteosarcoma viral oncogene homolog	-0.55	0.39	0.94	0.005934	-1.01	-0.8	0.57	1.53	-0.96	-1.34	-0.71	-0.86	-0.21	-0.49	-1.07	-0.86	-1.25	-0.7	-0.16	-0.42	0.7	-0.24	0.1	-0.69	-0.89	-0.23	-0.7	-0.25	2.59	0.78	1	0.58	0.6	-0.73	1.77	1.89
AA055757	CSRP2	Cysteine and glycine-rich protein 2	-0.22	0.3	0.52	0.008176	-0.48	-0.19	-0.26	-0.4	-0.34	0.2	-0.05	-0.44	-0.75	-0.43	-0.11	0.19	-0.07	0.22	-0.4	-0.28	0.42	-0.29	-0.25	-0.17	1.34	-0.01	-0.03	-0.24	-0.32	-0.28	-0.24	0.55	1.51	0.95	0.23	1.55
W37477	SLC25A20	Solute carrier family 25, member 20	-0.29	0.19	0.48	0.017448	-1.09	-0.21	-0.03	0.12	-0.85	-0.37	-0.19	0.06	-1.04	-0.12	-0.36	-0.06	-0.12	-0.22	0.04	-0.28	0.25	0.22	-0.04	-0.31	<no data>	-0.17	-0.16	-0.01	-0.19	-0.66	-0.42	<no data>	1.55	1.29	0.31	1.06
AA035766	SAT1	Spermidine/spermine N1-acetyltransferase 1	0.01	0.56	0.55	0.02119	-0.71	-0.04	0	0.43	-0.27	-0.27	-0.61	-0.53	0.13	0.42	0.36	0.5	-0.46	0.46	0.17	0.54	0.52	-0.31	-0.24	-0.08	<no data>	0.27	-0.52	-0.15	0.68	0.89	0.71	0.41	2.42	1.22	1.6	1.05
H73472	CDC42	Cell division cycle 42 (GTP binding protein, 25kDa)	-0.24	0.35	0.59	0.021492	-0.16	0.12	-0.17	-0.04	-1.79	0.55	0.55	0.12	-0.49	0.07	-0.09	0.21	-1.44	-0.3	-0.61	-0.34	0.36	-0.24	-0.16	-0.09	<no data>	0.1	0.13	-0.18	-0.03	-0.19	-0.22	0.83	1.83	1.61	0.09	1.44
W57890	CSTA	Cystatin A (stefin A)	-0.09	0.46	0.55	0.023598	0.04	0.35	-0.15	0.1	0.12	0.34	-0.31	0.01	-0.71	0.07	-0.06	0.02	<no data>	-0.06	-0.19	-0.85	0.69	-0.39	-0.13	0.06	2.24	0.08	-0.21	0.06	-0.17	-0.21	0.09	0.5	1.32	1.83	0.04	1.58
AA156936	AKAP13	A kinase (PRKA) anchor protein 13	0.11	0.62	0.51	0.03245	-0.29	-0.17	0.84	0.14	0.08	0.36	0.2	0.18	-0.59	0.34	0.11	0.39	-0.07	-0.54	0.44	0.28	0.21	0.7	1.12	-0.02	3.1	0.18	0.4	0.43	-0.41	-0.17	0.19	1.28	0.6	-0.03	1.21	1.17
W31524	UBE2Q2	Ubiquitin-conjugating enzyme E2Q (putative) 2	0.06	0.47	0.41	0.039106	-0.27	0.09	0.25	0.27	0.15	-0.24	0.09	-0.04	-0.48	0.27	0.05	-0.01	0.43	0.15	0.09	0.19	-0.15	0.17	0.38	0.42	2.61	0.11	-0.16	0.52	0.24	-0.16	0.19	-0.12	1.21	0.3	0.71	1.17
H21773	LOC145758	Hypothetical protein LOC145758	0.18	0.58	0.4	0.041462	-0.23	0	0.26	-0.15	-0.24	0.13	-0.04	-0.15	-0.49	0.41	0.25	0.76	0.26	1.46	0.45	<no data>	0.49	0.13	0.67	0.14	1.62	0.01	-0.12	0.51	0.12	0.05	0.43	0.52	1.19	1.19	0.7	1.63
N57293	EST	Transcribed locus	0	0.41	0.41	0.042903	0.03	-0.16	-0.24	-0.31	0.29	-0.01	-0.19	0.02	0.25	0.27	0	0.25	-0.15	0.02	-0.1	0.05	0.74	-0.4	-0.31	0.02	1.64	-0.2	-0.59	0.43	0.3	0.44	0.28	-0.1	1.77	0.71	0.07	1.71
BG697291	TMEM49	Transmembrane protein 49	-0.93	-0.09	0.84	0.043415	-2.05	0.16	-1.08	1.85	-1.38	-0.38	-0.83	-2.34	-0.23	-0.95	-1.26	-0.91	-2.83	-0.1	-0.88	-1.6	0.23	0.7	-1.21	1.31	-1.71	1.72	-0.22	-2.46	-0.67	-0.02	-0.33	-0.05	1.43	-0.13	-0.82	0.75
W01848	MEF2C	MADS box transcription enhancer factor 2, polypeptide C	-0.43	-0.08	0.35	0.045044	-0.61	-0.41	-0.44	-0.11	-0.56	-0.2	-0.23	-0.71	-0.78	-0.71	-1.16	-0.02	-0.28	-0.1	-0.34	-0.23	-0.08	-0.27	-0.12	-0.58	0.89	-0.01	-0.16	-0.28	0.61	-1.12	-1.1	-0.44	-0.05	0.74	-0.04	0.74
W78997	COX7A2	Cytochrome c oxidase subunit VIIa polypeptide 2 (liver)	-0.2	0.24	0.44	0.046688	-0.32	-0.14	-0.28	-1.4	-0.17	0.39	-0.03	-0.18	-1.05	0.27	-0.13	0.26	0.23	0.29	-0.34	-0.55	1.27	-0.35	-0.42	-0.06	1.37	-0.12	0.08	-0.27	-0.47	-0.06	-0.12	0.07	0.84	0.57	-0.17	1.67
